# Supplementary material for: Noninvasive prenatal screening for cystic fibrosis using circulating trophoblasts: Detection of the 50 most common disease‐causing variants
Source: Prenat Diagn. 2022 Dec 8;43(1):3–13. doi: 10.1002/pd.6276 (PMC10107343; doi:10.1002/pd.6276)
Supplement: Supplementary file 2 — Supplementary Material [file PD-43-3-s002.xlsx]

## Sheet: SNP coverage
	chromosome	start	stop	rs_id	CF-9	CF-8	case 7	case 5	CF-4	case 2	CF-15	CF-19	CF-10	CF-14	CF-18	case 4	CF-5	CF-16	CF-22	CF-2	CF-17	CF-13	CF-11	case 1	CF-7	CF-1	CF-21	CF-6	CF-20	case 6	case 3	total_mean	Mean coverage % of all reads
0	chr7	117509046	117509047	rs77284892	24541	19619	17408	4854	19055	18525	18272	22803	1856	21499	22127	16444	25	18118	35193	15418	18297	18024	21182	14137	14053	8251	26577	14259	23829	23362	14448	17488	0.0213935
1	chr7	117509068	117509069	rs368505753	57649	41413	37035	13211	41373	40530	38890	51141	10364	52862	48081	41629	905	44332	68196	35221	44752	34079	44082	33466	35342	20253	56325	34961	57276	49172	36212	39583.4	0.0484233
2	chr7	117509122	117509123	rs75961395	33154	21825	19657	8377	22350	22026	20656	28384	8521	31415	26008	25221	883	26242	33049	19846	26483	16076	22939	19350	21335	12014	29802	20735	33493	25844	21786	22128.6	0.0270704
3	chr7	117509130	117509131	rs121908769	33151	21823	19652	8373	22348	22022	20654	28379	8520	31413	25999	25218	883	26240	33041	19842	26477	16073	22934	19350	21332	12012	29791	20729	33484	25840	21785	22124.6	0.0270656
4	chr7	117530937	117530938	rs121908801	32501	16655	45191	23010	34730	31724	23824	25694	19542	34420	34780	31740	17020	37544	33983	28822	44286	20607	30532	24785	23241	21745	42590	36661	72091	45491	13937	31375.8	0.0383827
5	chr7	117530973	117530974	rs77834169	32493	16653	45184	23006	34726	31720	23820	25687	19541	34418	34774	31735	17017	37540	33980	28821	44280	20602	30525	24782	23236	21744	42585	36655	72078	45482	13935	31371.1	0.0383769
6	chr7	117530974	117530975	rs78655421	32492	16653	45183	23006	34724	31720	23819	25687	19540	34417	34774	31735	17016	37539	33979	28821	44280	20601	30525	24782	23235	21744	42583	36653	72077	45481	13935	31370.4	0.0383761
7	chr7	117530990	117530991	rs79660178	32308	16573	44852	22829	34434	31510	23678	25537	19487	34202	34479	31508	16866	37323	33736	28613	44006	20394	30265	24624	23029	21589	42244	36363	71649	45157	13874	31152.9	0.0381101
8	chr7	117531114	117531115	rs78756941	18640	5380	34325	8248	18626	10241	11780	9086	3334	16134	20771	20002	11491	21771	18058	15477	23979	12071	18211	11509	15680	9045	20193	19499	40152	26472	2722	16403.6	0.0200669
9	chr7	117534365	117534366	rs77188391	21454	16783	31081	21013	18202	25308	20259	14737	3382	24802	21170	19337	10336	20985	8674	11844	19564	21282	29121	16581	9317	29264	27605	10557	25173	11730	29303	19217.2	0.0235088
10	chr7	117535284	117535285	rs121908752	59078	49531	60902	34587	40728	41411	45969	52726	30763	45357	48724	44044	30643	58998	18547	41487	43185	28664	46443	57271	20342	31187	61116	47413	68944	51260	72831	45635.2	0.0558266
11	chr7	117540177	117540178	rs121908744	29774	20909	7535	6467	16660	9289	13073	24019	981	16850	19331	28025	37331	30374	22639	27565	9531	12367	31738	26044	16740	30747	25842	23513	12229	23766	41492	20919.7	0.0255915
12	chr7	117540229	117540230	rs121909011	35942	23607	16485	5992	23615	30311	26045	27734	25941	29057	21686	32338	22509	41715	37406	25292	25977	12944	30223	29280	16038	24722	29101	26948	33527	27507	40395	26753.2	0.0327278
13	chr7	117540269	117540270	rs77932196	35939	23604	16483	5993	23612	30309	26040	27731	25938	29055	21684	32326	22498	41704	37390	25284	25975	12944	30226	29270	16039	24720	29102	26944	33518	27504	40390	26749	0.0327226
14	chr7	117548794	117548795	rs74551128	6046	5308	7383	10156	3273	5811	5433	6829	1238	6666	9143	7554	6609	7013	2841	6721	8884	2826	5539	3828	4483	9016	6347	6519	10075	8399	8676	6393.19	0.00782093
15	chr7	117559589	117559590	rs1801178	20441	9060	14091	9680	13567	17158	11492	15606	5913	21970	21870	24147	10123	21080	29870	16995	16516	10235	17966	18166	14401	10482	27632	19249	17009	17523	30770	17148.6	0.0209783
16	chr7	117559591	117559592	rs113993960	20441	9060	14091	9680	13568	8349	11492	15606	5912	21970	21870	7976	10122	21080	29870	16995	16516	10235	17966	18166	14401	10482	27632	19249	17009	17523	30770	16223.4	0.0198464
17	chr7	117559615	117559616	rs121908776	20438	9060	14089	9677	13567	17155	11490	15606	5911	21968	21865	24140	10119	21078	29866	16994	16511	10234	17964	18164	14400	10482	27631	19249	17008	17518	30767	17146.3	0.0209755
18	chr7	117559628	117559629	rs77646904	20436	9059	14087	9676	13567	17153	11489	15605	5911	21968	21865	24139	10117	21075	29866	16994	16510	10231	17961	18163	14398	10482	27631	19249	17008	17515	30766	17145.2	0.0209741
19	chr7	117587737	117587738	rs76713772	4950	5484	7776	730	2455	3390	2441	5964	1247	6033	3694	4557	3138	7858	14484	3242	664	2657	3588	2680	2626	9665	4716	3904	5604	4713	606	4402.44	0.00538561
20	chr7	117587777	117587778	rs113993959	9004	10253	14548	1390	4412	6229	4360	11100	1687	11563	6558	8515	5628	14661	29891	5939	1090	4795	6401	4804	4557	20113	8531	7338	10864	8739	1027	8296.19	0.0101489
21	chr7	117587799	117587800	rs121908755	4057	4770	6771	660	1957	2838	1919	5137	441	5530	2863	3960	2490	6805	15407	2696	426	2139	2814	2127	1931	10453	3815	3433	5261	4027	421	3894.37	0.00476407
22	chr7	117587800	117587801	rs121909005	4057	4770	6770	660	1957	2838	1918	5137	441	5531	2863	3959	2490	6804	15406	2695	426	2139	2814	2127	1931	10453	3814	3433	5261	4027	421	3894.15	0.0047638
23	chr7	117587805	117587806	rs75527207	4057	4770	6771	660	1957	2838	1919	5138	441	5532	2863	3960	2490	6804	15408	2696	426	2139	2814	2127	1931	10453	3814	3433	5261	4028	421	3894.48	0.00476421
24	chr7	117587810	117587811	rs74597325	4057	4770	6771	660	1957	2838	1919	5138	441	5532	2863	3960	2490	6804	15408	2696	426	2139	2814	2127	1931	10453	3814	3434	5261	4028	421	3894.52	0.00476425
25	chr7	117587832	117587833	rs80055610	4058	4771	6772	660	1958	2840	1919	5140	441	5532	2864	3960	2491	6805	15412	2696	426	2140	2814	2128	1931	10456	3814	3434	5261	4028	421	3895.26	0.00476516
26	chr7	117589466	117589467	rs397508266	27339	12781	4252	2273	18322	19499	27688	24562	12184	34408	11116	26833	20376	24344	33011	20911	23026	14559	18765	19577	13808	6400	16993	13746	16271	20396	3304	18027.6	0.0220535
27	chr7	117590439	117590440	rs121908748	13883	5391	781	2606	11626	15048	6655	10286	807	15512	5945	15318	9107	14504	25858	9218	17105	14008	5676	10233	9712	2939	10607	6267	7366	10288	19459	10229.8	0.0125144
28	chr7	117592178	117592179	rs121908812	25262	17646	24358	7130	16248	26901	14125	12181	6631	22020	8992	23417	11533	21901	10618	15692	18995	13361	15032	20042	17737	13777	26088	14393	18001	17122	13655	16772.5	0.0205182
29	chr7	117592218	117592219	rs121908746	25256	17646	24358	7128	16245	26897	14124	12181	6629	22015	8989	23415	11530	21896	10616	15688	18991	13357	15029	20036	17732	13775	26084	14388	18001	17120	13652	16769.6	0.0205146
30	chr7	117592381	117592382	rs397508353	50844	36293	63142	33982	38716	61900	43322	42459	31317	48121	30867	44712	23456	56489	49113	36316	44613	27412	38547	38920	32468	32108	58249	34960	44006	46499	32826	41542.9	0.0508203
31	chr7	117594975	117594976	rs397508393	4472	6262	8197	486	6604	17318	1802	31777	725	12007	7656	13606	1574	3775	24776	7394	13944	6717	5984	22972	3590	8208	20347	11617	12442	4841	2303	9681.33	0.0118434
32	chr7	117602867	117602868	rs80224560	29102	34604	11733	13904	18875	24740	22251	24723	22631	25697	29869	23091	21868	33241	24738	24036	16326	10456	24297	19517	13415	19286	22253	24126	30485	31540	18039	22772	0.0278575
33	chr7	117603541	117603542	rs79633941	36001	23964	27154	10921	22861	33144	23895	23102	15791	33766	29073	26684	21491	36244	23404	22750	30829	14827	22574	24995	11835	27645	26723	23407	32694	38908	42088	26176.7	0.0320225
34	chr7	117606753	117606754	rs75096551	44791	53145	51261	23983	43152	54607	47640	58905	14802	56109	37413	46741	14700	60398	63542	34156	24963	24270	35506	37768	17863	46663	44732	44386	52326	41805	44795	41497.1	0.0507644
35	chr7	117611554	117611555	rs76151804	7946	12175	9996	3020	9918	22802	2213	4206	21	9099	7340	4962	18517	7518	1868	10091	2271	5781	11394	13483	673	2367	10112	11719	12024	12428	6611	8168.7	0.00999296
36	chr7	117611636	117611637	rs78194216	13827	15827	11393	796	16115	23943	6646	8019	18127	18489	9292	10671	12069	16820	9395	10592	14823	3985	11528	17745	3093	8330	13732	16292	21150	17815	10939	12646.4	0.0154706
37	chr7	117611716	117611717	rs121908761	5794	22242	169	0	21232	26664	3157	885	990	11827	8880	2402	13231	6418	7190	6417	10535	1511	5190	24195	20	8996	3345	20497	14169	20774	5257	9332.85	0.0114171
38	chr7	117611742	117611743	rs36210737	5794	22235	169	0	21228	26658	3157	885	990	11827	8879	2402	13228	6418	7189	6416	10534	1511	5189	24192	20	8994	3345	20493	14167	20772	5256	9331.41	0.0114153
39	chr7	117614698	117614699	rs75541969	29927	31374	47619	7463	22621	25693	18532	26146	20293	29043	9142	21237	19396	32961	19554	21463	23344	12382	25235	17147	16652	22391	21758	21344	31596	22104	30582	23222.2	0.0284082
40	chr7	117627524	117627525	rs79850223	3488	2671	656	83	3124	2027	3592	6667	520	6446	6008	3671	432	6089	10017	2673	642	1285	2331	3684	2308	2636	2265	2899	4362	5500	148	3193.48	0.00390666
41	chr7	117627536	117627537	rs1800120	3488	2671	656	83	3124	2028	3592	6667	520	6446	6008	3671	432	6089	10018	2674	642	1286	2331	3684	2308	2636	2265	2899	4363	5500	148	3193.67	0.00390688
42	chr7	117627580	117627581	rs121908747	3490	2672	656	83	3124	2028	3591	6670	520	6447	6009	3670	432	6089	10021	2675	642	1287	2333	3686	2309	2638	2266	2899	4364	5504	148	3194.56	0.00390797
43	chr7	117639960	117639961	rs75039782	23571	24336	8780	4232	15754	26629	17778	19889	11582	21284	22085	20981	16272	31569	27896	16200	27488	7199	12450	26789	11873	23554	31923	22042	26221	19630	36099	20522.4	0.0251056
44	chr7	117642471	117642472	rs74503330	1410	4277	8639	639	1899	2025	2431	4302	33	1924	2053	6303	305	3416	1722	1547	1079	1293	3098	5347	2402	3807	1688	3493	7372	2383	361	2786.96	0.00340935
45	chr7	117642492	117642493	rs796566397	1410	4280	8639	639	1899	2026	2431	4304	33	1924	2053	6306	305	3418	1722	1547	1080	1293	3098	5348	2402	3810	1689	3494	7378	2383	361	2787.85	0.00341044
46	chr7	117642565	117642566	rs77010898	23985	33553	34597	7481	22166	27290	22701	28978	18888	26192	10657	31011	3177	32807	23198	18161	20931	14173	28302	27829	21794	26518	24859	21040	26026	28703	16728	23027.6	0.0281702
47	chr7	117652876	117652877	rs80034486	4233	5304	2610	1296	3170	2562	2966	3669	629	2948	3122	3824	8987	3400	7147	3542	5583	4620	5543	2110	2030	4444	8622	3801	5250	3161	5253	4067.63	0.00497602
Average					20551.5	16323.2	18973.1	8155.9	16612.5	19552.3	14559.6	17975.3	8591.6	20817.6	16812.9	18688.7	10753.1	22168.7	22796.1	15414	17672.5	10941.9	17079.9	17482	11748.4	14873.9	21554	17583.7	24592.4	20444	17094.7	17030.1
			SNP-coverage depth <300		0	0	2	5	0	0	0	0	3	0	0	0	1	0	0	0	0	0	0	0	2	0	0	0	0	0	3	817446
			SNP dropput		0	0	0.0416667	0.104167	0	0	0	0	0.0625	0	0	0	0.0208333	0	0	0	0	0	0	0	0.0416667	0	0	0	0	0	0.0625	0.0123457
